# Supplementary material for: Evolutionary analyses of genes in Echinodermata offer insights towards the origin of metazoan phyla
Source: Genomics. Author manuscript; Available in PMC 2022 Oct 11. (PMC9552553; doi:10.1016/j.ygeno.2022.110431)
Supplement: PhylomeAnalyses.xlsx [file NIHMS1838243-supplement-PhylomeAnalyses_xlsx.xlsx]

## Sheet: orphans
#Unique genes inferred from blast files
#Total number of orphan genes: 2758
XP_030834111.1
XP_030830438.1
XP_030829813.1
XP_030834576.1
XP_030848588.1
XP_030850117.1
XP_030851774.1
XP_030840870.1
XP_799972.2
XP_030849545.1
XP_030851561.1
XP_030835709.1
XP_003723596.1
XP_030838371.1
XP_030843554.1
XP_011682466.2
XP_030848422.1
XP_030845322.1
XP_030837946.1
XP_030856418.1
XP_030839211.1
XP_011683030.2
XP_030851661.1
XP_030849731.1
XP_030846114.1
XP_030829115.1
XP_030851014.1
XP_030828876.1
XP_030849582.1
XP_030849494.1
XP_030853178.1
XP_030833589.1
XP_030845815.1
XP_030834481.1
XP_030851780.1
XP_030835941.1
XP_030847835.1
XP_030851133.1
XP_030852540.1
XP_030849833.1
XP_030842495.1
XP_030839372.1
XP_030841869.1
XP_030833876.1
XP_030837232.1
XP_030834716.1
XP_030829344.1
XP_030834648.1
XP_030842264.1
XP_030847503.1
XP_003727619.2
XP_030847990.1
XP_030839182.1
XP_030848567.1
XP_011667143.2
XP_030834074.1
XP_030851603.1
XP_030848455.1
XP_030840869.1
XP_011667498.1
XP_030843281.1
XP_030841255.1
XP_030846874.1
XP_030846756.1
XP_030833367.1
XP_030851662.1
XP_030834220.1
XP_011674716.2
XP_030842055.1
XP_030844201.1
XP_030849961.1
XP_030854178.1
XP_030844730.1
XP_003725077.1
XP_030829782.1
XP_030834754.1
XP_030833560.1
XP_030829374.1
XP_030839327.1
XP_030834575.1
XP_030849897.1
XP_003728755.1
XP_030837353.1
XP_030838187.1
XP_030834852.1
XP_030834761.1
XP_030849475.1
XP_030849471.1
XP_800291.2
XP_030843534.1
XP_030851293.1
XP_030849821.1
XP_030834084.1
XP_030854349.1
XP_003729573.2
XP_030849145.1
XP_030851607.1
XP_030854345.1
XP_030854034.1
XP_030849122.1
XP_030841084.1
XP_030838300.1
XP_030845835.1
XP_030846817.1
XP_030850564.1
XP_030831402.1
XP_011681632.2
XP_011675313.1
XP_011668842.2
XP_030841922.1
XP_011679040.2
XP_030842254.1
XP_030843257.1
XP_030842730.1
XP_030852830.1
XP_030843287.1
XP_030838303.1
XP_030849853.1
XP_030836002.1
XP_011669165.1
XP_030837188.1
XP_030852969.1
XP_030851663.1
XP_030847006.1
XP_030839717.1
XP_030836738.1
XP_030846294.1
XP_030844813.1
XP_030845919.1
XP_030828803.1
XP_030833372.1
XP_030844804.1
XP_030842912.1
XP_030845837.1
XP_030841613.1
XP_011668576.1
XP_030838944.1
XP_030842324.1
XP_030840701.1
XP_030833646.1
XP_030843365.1
XP_030850234.1
XP_030856324.1
XP_030840946.1
XP_030830180.1
XP_003727708.1
XP_030854412.1
XP_030841958.1
XP_030840724.1
XP_030840665.1
XP_030853791.1
XP_030843705.1
XP_030843244.1
XP_030841074.1
XP_030851323.1
XP_030839466.1
XP_011676160.1
XP_030849154.1
XP_030852547.1
XP_003729403.1
XP_011660746.2
XP_030848304.1
XP_030852316.1
XP_030834624.1
XP_030848426.1
XP_030840999.1
XP_030834629.1
XP_030835551.1
XP_011681954.2
XP_030830255.1
XP_003727113.2
XP_003730663.1
XP_030847085.1
XP_030844992.1
XP_030829326.1
XP_011662429.1
XP_030845826.1
XP_030840571.1
XP_030842317.1
XP_030828096.1
XP_030834840.1
XP_781676.3
XP_030846309.1
XP_030848867.1
XP_030841960.1
XP_030853761.1
XP_030830341.1
XP_030843236.1
XP_030837096.1
XP_030831819.1
XP_011672608.2
XP_030834257.1
XP_030833663.1
XP_030846901.1
XP_030839357.1
XP_030834799.1
XP_030843870.1
XP_030850966.1
XP_030855821.1
XP_003729742.1
XP_030833656.1
XP_011669014.2
XP_030848463.1
XP_030834829.1
XP_011670954.1
XP_030855699.1
XP_030841001.1
XP_030844025.1
XP_030851060.1
XP_030850021.1
XP_030835538.1
NP_999670.1
XP_030855241.1
XP_030847662.1
XP_030832146.1
XP_030835060.1
XP_003725938.1
XP_030850175.1
XP_030835417.1
XP_011683132.2
XP_030856205.1
XP_030834444.1
XP_030831726.1
XP_011670051.2
XP_030838694.1
XP_011680448.1
XP_011672752.1
XP_030844118.1
XP_030849147.1
XP_011662336.2
XP_030853418.1
XP_030840000.1
XP_030830599.1
XP_030848457.1
XP_030849968.1
XP_030855854.1
XP_030844095.1
XP_030842138.1
XP_011681003.2
XP_030839595.1
XP_030851592.1
XP_030830634.1
XP_030847555.1
XP_030834751.1
XP_030851660.1
XP_030829410.1
XP_030849984.1
XP_011677886.2
XP_030834210.1
XP_030837874.1
XP_030838724.1
XP_030841123.1
XP_030832956.1
XP_011661239.2
XP_011663952.2
XP_030834582.1
XP_030854217.1
XP_030844024.1
XP_030844780.1
XP_030849406.1
XP_030834848.1
XP_030835058.1
XP_001198812.1
XP_030845652.1
XP_030834302.1
XP_030841779.1
XP_003723580.2
XP_011663981.2
XP_030834812.1
XP_030851021.1
XP_030835458.1
XP_030854649.1
XP_011679674.2
XP_030839181.1
XP_030834744.1
XP_030849546.1
XP_030835094.1
XP_030841733.1
XP_030834199.1
XP_011672100.2
XP_030851403.1
XP_030849481.1
XP_030828910.1
XP_030848822.1
XP_030848057.1
XP_030855946.1
XP_011669964.2
XP_030852581.1
XP_030835699.1
XP_030841859.1
XP_011665118.1
XP_030849707.1
XP_003729484.1
XP_030834278.1
XP_030834753.1
XP_030853834.1
XP_030854373.1
XP_030849891.1
XP_011672041.1
XP_030854121.1
XP_798199.2
XP_030835529.1
XP_030835007.1
XP_030833556.1
XP_030830355.1
XP_030839286.1
XP_003724213.1
XP_003723285.2
XP_784204.4
XP_003723645.1
XP_030847478.1
XP_030830342.1
XP_030828212.1
XP_030837241.1
XP_030831451.1
XP_030842275.1
XP_030839614.1
XP_030851467.1
XP_030832155.1
XP_030829315.1
XP_030850165.1
XP_030838434.1
XP_030842222.1
XP_030848897.1
XP_030834516.1
XP_800495.1
XP_011662348.1
XP_030843982.1
XP_030842650.1
XP_030844869.1
XP_795338.1
XP_030833354.1
XP_030833595.1
XP_030852947.1
XP_030834295.1
XP_003726498.1
XP_030842936.1
XP_030851998.1
XP_030841002.1
XP_030835927.1
XP_030838363.1
XP_011683851.1
XP_030829822.1
XP_030849816.1
XP_030850443.1
XP_030847022.1
XP_030843220.1
XP_030849586.1
XP_011678390.2
XP_030838660.1
XP_030839554.1
XP_030845634.1
XP_030833080.1
XP_030843262.1
XP_030834258.1
XP_030846890.1
XP_030842437.1
XP_030834725.1
XP_011682546.2
XP_030855304.1
XP_011679903.2
XP_030845436.1
XP_030835160.1
XP_030830598.1
XP_011662856.2
XP_030844192.1
XP_030843603.1
XP_030847115.1
XP_030849583.1
XP_030855874.1
XP_030833293.1
XP_030833979.1
XP_030841776.1
XP_030854631.1
XP_030849827.1
XP_030835466.1
XP_003724757.2
XP_030833072.1
XP_030848377.1
XP_030835446.1
XP_030834637.1
XP_030838027.1
XP_030834067.1
XP_003725604.2
XP_030848473.1
XP_030855688.1
XP_011669585.2
XP_030833399.1
XP_030838420.1
XP_030852690.1
XP_003727546.2
XP_011672298.2
XP_030852981.1
XP_030844439.1
XP_030841916.1
XP_030849901.1
XP_030840924.1
XP_011662032.2
XP_030828451.1
XP_030834484.1
XP_003731321.2
XP_030840862.1
XP_030846480.1
XP_030839607.1
XP_030850341.1
XP_030837905.1
XP_030853486.1
XP_030830847.1
XP_011660815.2
XP_030840752.1
XP_030843255.1
XP_030837530.1
XP_030846155.1
XP_030849727.1
XP_030844795.1
XP_030832980.1
XP_030849377.1
XP_030855942.1
XP_030841369.1
XP_030829882.1
XP_011672193.2
XP_030830799.1
XP_011663937.2
XP_030844781.1
XP_030840884.1
XP_030835974.1
XP_030847204.1
XP_030838270.1
XP_030838528.1
XP_030837576.1
XP_011677451.2
XP_030831891.1
XP_030849799.1
XP_030853907.1
XP_030831509.1
XP_030841923.1
XP_030831684.1
XP_011667214.1
XP_030847195.1
XP_030839809.1
XP_030831880.1
XP_030842244.1
XP_030850651.1
XP_030846093.1
XP_030847131.1
XP_030839718.1
XP_030849762.1
XP_030850939.1
XP_030830405.1
XP_030848241.1
XP_030847208.1
XP_030835350.1
XP_030836903.1
XP_030844706.1
XP_030849737.1
XP_030849811.1
XP_030855131.1
XP_030840765.1
XP_030839878.1
XP_030829225.1
XP_030844816.1
XP_030854053.1
XP_030837498.1
XP_030836553.1
XP_030832361.1
XP_800060.4
XP_011672149.2
XP_030841898.1
XP_030842273.1
XP_003723827.2
XP_030832778.1
XP_030850922.1
XP_030834262.1
XP_030845761.1
XP_030840883.1
XP_030848424.1
XP_030849696.1
XP_030828090.1
XP_030851373.1
XP_030844134.1
XP_030835462.1
XP_003730202.2
XP_011665368.2
XP_030832819.1
XP_011675639.1
XP_030843540.1
XP_001180456.3
XP_030844791.1
XP_030843976.1
XP_030849017.1
XP_030852691.1
XP_011667342.2
XP_030828209.1
XP_030855008.1
XP_030833872.1
XP_030839087.1
XP_789998.3
XP_011664626.1
XP_011664857.1
XP_011669193.2
XP_030851604.1
XP_030850156.1
XP_030852330.1
XP_030851173.1
XP_030837527.1
XP_030848830.1
XP_780603.3
XP_011664338.1
XP_030830310.1
XP_003730789.2
XP_011672497.2
XP_795269.4
XP_030848062.1
XP_030834873.1
XP_011669521.2
XP_799923.1
XP_030850233.1
XP_030830651.1
XP_030832266.1
XP_011676576.2
XP_030853170.1
XP_030852414.1
XP_003729754.2
XP_011673956.1
XP_030831600.1
XP_030844067.1
XP_030852458.1
XP_030839393.1
XP_030849588.1
XP_030828465.1
XP_030835614.1
XP_011662302.2
XP_011666157.1
XP_800015.3
XP_030832299.1
XP_030853035.1
XP_030834025.1
XP_030845910.1
XP_030852133.1
XP_785588.2
XP_030848419.1
NP_999811.1
XP_030846878.1
XP_011664624.2
XP_030845758.1
XP_030847212.1
XP_030828951.1
XP_030834832.1
XP_030846734.1
XP_011679682.1
XP_001200685.2
XP_030834816.1
XP_003726725.1
XP_030853063.1
XP_030834631.1
XP_030847118.1
XP_001176679.2
XP_030831292.1
XP_030844215.1
XP_030845426.1
XP_030841810.1
XP_030848039.1
XP_030853134.1
XP_030845690.1
XP_030829142.1
XP_030856237.1
XP_030834277.1
XP_003727290.1
XP_030846082.1
XP_030834550.1
XP_030834526.1
XP_003729772.2
XP_030842544.1
XP_030840653.1
XP_030847948.1
XP_030854199.1
XP_003725348.2
XP_030829980.1
XP_003724877.2
XP_030843885.1
XP_030838472.1
XP_030843350.1
XP_030831965.1
XP_011660974.2
XP_800107.1
XP_030854192.1
XP_011667924.2
XP_030841099.1
XP_030839613.1
XP_011664890.1
XP_030845204.1
XP_787053.2
XP_030844299.1
XP_030843847.1
XP_030850495.1
XP_001185843.2
XP_030844119.1
XP_030840562.1
XP_011663260.2
XP_030844044.1
XP_030839385.1
XP_030830442.1
XP_030846227.1
XP_030835973.1
XP_030856017.1
XP_011674593.2
XP_030828728.1
XP_030849530.1
XP_030848358.1
XP_030834358.1
XP_030841848.1
XP_030844148.1
XP_030845810.1
XP_011675277.2
XP_030851447.1
XP_030834711.1
XP_030846948.1
XP_011668868.2
XP_030844046.1
XP_030833613.1
XP_030846436.1
XP_030850775.1
XP_011665476.2
XP_030849553.1
XP_011683060.1
XP_030847119.1
XP_030852591.1
XP_030834362.1
XP_030839453.1
XP_030847214.1
XP_030841857.1
XP_011669425.1
XP_030839451.1
XP_030834806.1
XP_030855451.1
XP_030838982.1
XP_030851627.1
XP_030834131.1
XP_030840697.1
XP_030839715.1
XP_030842239.1
XP_030832056.1
XP_003730511.2
XP_030846115.1
XP_030855064.1
XP_030850978.1
XP_011680026.2
XP_030844112.1
XP_030834194.1
XP_030850050.1
XP_030853182.1
XP_030850442.1
XP_030830306.1
XP_011670681.1
XP_030847045.1
XP_030848447.1
XP_030830240.1
XP_030839043.1
XP_030851740.1
XP_030845790.1
XP_030845760.1
XP_030844807.1
XP_030844048.1
XP_030844033.1
XP_030835509.1
XP_030842321.1
XP_030835721.1
XP_030844779.1
XP_030848079.1
XP_030847104.1
XP_030840916.1
XP_001181128.3
XP_011667496.1
XP_030843989.1
XP_030834992.1
XP_030844755.1
XP_030853301.1
XP_030837030.1
XP_030839624.1
XP_030834830.1
XP_011680664.1
XP_011681861.2
XP_030849879.1
XP_030834482.1
XP_011663439.2
XP_030849598.1
XP_030841879.1
XP_030847030.1
XP_030841872.1
XP_030842295.1
XP_030832432.1
XP_030856152.1
XP_030843089.1
XP_030833881.1
XP_011671333.1
XP_030843574.1
XP_030847230.1
XP_030836645.1
XP_011663061.2
XP_030836727.1
XP_030834749.1
XP_011681425.1
XP_011667396.1
XP_003730439.2
XP_030843844.1
XP_030834423.1
XP_800014.1
XP_030850293.1
XP_011661462.2
XP_030850444.1
XP_030843316.1
XP_030845636.1
XP_030851234.1
XP_030834603.1
XP_011678122.2
XP_030834745.1
XP_011668106.1
XP_030841453.1
XP_030854608.1
XP_030849888.1
XP_783758.5
XP_030833048.1
XP_030848656.1
XP_030848453.1
XP_030833362.1
XP_030839636.1
XP_030832261.1
XP_030845809.1
XP_030832421.1
XP_030850272.1
XP_030844985.1
XP_030840650.1
XP_030851708.1
XP_030848430.1
XP_030845792.1
XP_030834611.1
XP_030845993.1
XP_030854224.1
XP_030828639.1
XP_011672092.1
XP_011663644.2
XP_030848128.1
XP_030833867.1
XP_011682163.1
XP_030846280.1
XP_030851736.1
XP_011677695.2
XP_030834670.1
XP_011670174.1
XP_030839494.1
XP_800548.3
XP_030837468.1
XP_001197896.3
XP_030853806.1
XP_001202551.3
XP_030833598.1
XP_030834760.1
XP_030843250.1
XP_011677401.1
XP_030834877.1
XP_011680320.2
XP_030835906.1
XP_030841927.1
XP_030828628.1
XP_030844128.1
XP_003724701.1
XP_030844191.1
XP_003724083.1
XP_011676377.2
XP_030833326.1
XP_030833871.1
XP_030834747.1
XP_011664664.2
XP_030845136.1
XP_030830368.1
XP_030832026.1
XP_011666002.2
XP_030852732.1
XP_030852058.1
XP_030844817.1
XP_030834274.1
XP_030834279.1
XP_030835982.1
XP_003729941.2
XP_030852371.1
XP_011673555.2
XP_030851621.1
XP_030835943.1
XP_030835467.1
XP_030853100.1
XP_030845732.1
XP_030850941.1
XP_030846658.1
XP_030839562.1
XP_011675575.1
XP_030851605.1
XP_030834015.1
XP_030833893.1
XP_030844042.1
XP_030850250.1
XP_030842548.1
XP_030843977.1
XP_030843075.1
XP_030855932.1
XP_030844041.1
XP_030840731.1
XP_030855398.1
XP_030838714.1
XP_003726443.2
XP_030834868.1
XP_030834849.1
XP_785121.3
XP_011677531.1
XP_030840700.1
XP_030831905.1
XP_030841143.1
XP_030832213.1
XP_030851930.1
XP_030830591.1
XP_030838405.1
XP_030832260.1
XP_030844810.1
XP_030850365.1
XP_030846056.1
XP_030835993.1
XP_030832529.1
XP_030844951.1
XP_030845833.1
XP_001176529.2
XP_030845779.1
XP_030843533.1
XP_030839634.1
XP_030854374.1
XP_030847004.1
XP_030854379.1
XP_030842970.1
XP_030843053.1
XP_030833352.1
XP_030849656.1
XP_030831921.1
XP_030855358.1
XP_030843231.1
XP_030846915.1
XP_030840477.1
XP_011680882.2
XP_030839609.1
XP_030832930.1
XP_030846882.1
XP_030842243.1
XP_003726958.1
XP_030841793.1
XP_030849057.1
XP_030838987.1
XP_030855411.1
XP_030832780.1
XP_030835005.1
XP_030848078.1
XP_011676819.1
XP_030847193.1
XP_030835685.1
XP_030840172.1
XP_030844121.1
XP_788270.1
XP_030849649.1
XP_030853266.1
XP_030850981.1
XP_030847270.1
XP_030849993.1
XP_030854174.1
XP_800040.1
XP_030842435.1
XP_030851549.1
XP_030845659.1
XP_030846909.1
XP_030834267.1
XP_011675279.2
XP_030845224.1
XP_030842318.1
XP_030835931.1
XP_030846290.1
XP_030850111.1
XP_030847020.1
XP_030851591.1
XP_030849014.1
XP_011672098.2
XP_030846887.1
XP_011672091.1
XP_030848435.1
XP_030845880.1
XP_030840064.1
XP_001193524.3
XP_030845830.1
XP_030841820.1
XP_030845821.1
XP_030849472.1
XP_003724671.2
XP_030836755.1
XP_030853671.1
XP_030844047.1
XP_030853958.1
XP_030834599.1
XP_030829933.1
XP_003724906.1
XP_788176.2
XP_030833441.1
XP_030854246.1
XP_030851181.1
XP_030833586.1
XP_030845644.1
XP_030830729.1
XP_030839902.1
XP_030834798.1
XP_030843239.1
XP_030836690.1
XP_030835992.1
XP_030832196.1
XP_030846968.1
XP_030851169.1
XP_030854088.1
XP_011666015.1
XP_003727622.3
XP_030844717.1
XP_030845812.1
XP_030830445.1
XP_800111.3
XP_030842924.1
XP_030840008.1
XP_030843101.1
XP_030834601.1
XP_030838393.1
XP_030829252.1
XP_011679442.1
XP_011681714.2
XP_030847047.1
XP_800342.3
XP_030839647.1
XP_030849580.1
XP_030834869.1
XP_030833894.1
XP_030839972.1
XP_030843630.1
XP_030830478.1
XP_030836371.1
XP_011667855.2
XP_030842898.1
XP_030843256.1
XP_030844005.1
XP_030842315.1
XP_030849684.1
XP_030844772.1
XP_030851673.1
XP_030833901.1
XP_011669458.1
XP_030837381.1
XP_003725621.1
XP_003728700.1
XP_030849902.1
XP_030841748.1
XP_030830792.1
XP_030846581.1
XP_030833741.1
XP_792566.4
XP_030843122.1
XP_030848997.1
XP_030834855.1
XP_030843235.1
XP_030840878.1
XP_030851595.1
XP_030829599.1
XP_030834227.1
XP_030846298.1
XP_030828004.1
XP_011675826.1
XP_030841889.1
XP_030849724.1
XP_030833972.1
XP_030829601.1
XP_800179.1
XP_011675335.2
XP_030833288.1
XP_030833191.1
XP_003725094.2
XP_030851713.1
XP_030833983.1
XP_030833428.1
XP_030849357.1
XP_030851504.1
XP_030830773.1
XP_030838191.1
XP_030845429.1
XP_782993.3
XP_030846912.1
XP_030838610.1
XP_030836068.1
XP_030847046.1
XP_030834819.1
XP_030848568.1
XP_011668830.2
XP_030830479.1
XP_030851582.1
XP_011679063.1
XP_011671949.1
XP_030837670.1
XP_030838333.1
XP_030829517.1
XP_796157.3
XP_030849839.1
XP_011669469.1
XP_030846873.1
XP_030849291.1
XP_030843531.1
XP_800783.1
XP_030848807.1
XP_030832683.1
XP_030841877.1
XP_030848848.1
XP_030842949.1
XP_030834641.1
XP_030843981.1
XP_030845695.1
XP_030849409.1
XP_003729045.2
XP_011661534.2
XP_030836761.1
XP_003723683.2
XP_030830850.1
XP_030844775.1
XP_003730846.1
XP_003726535.1
XP_030838648.1
XP_001192435.1
XP_030833433.1
XP_030838301.1
XP_030848416.1
XP_030843436.1
XP_030854390.1
XP_800237.1
XP_030835463.1
XP_030844009.1
XP_030849796.1
XP_030848187.1
XP_030839489.1
XP_030833665.1
XP_030840407.1
XP_030839651.1
XP_030834850.1
XP_030847117.1
XP_030845413.1
XP_030843337.1
XP_030855133.1
XP_030838476.1
XP_030842649.1
XP_030847011.1
XP_030851599.1
XP_030844116.1
XP_030829785.1
XP_030849403.1
XP_030841926.1
XP_030846343.1
XP_030837054.1
XP_030853105.1
XP_030827888.1
XP_011675479.2
XP_003730176.1
XP_030828950.1
XP_030844319.1
XP_030845800.1
XP_011680881.2
XP_030833535.1
XP_030850977.1
XP_800831.2
XP_030849988.1
XP_011662958.1
XP_030834864.1
XP_030854315.1
XP_799859.1
XP_030856291.1
XP_030847105.1
XP_030841900.1
XP_030830539.1
XP_030848847.1
XP_003728065.1
XP_030832902.1
XP_030852005.1
XP_030835934.1
XP_030840084.1
XP_011672697.2
XP_030846699.1
XP_030844004.1
XP_030835186.1
XP_030852841.1
XP_784339.3
XP_030845503.1
XP_003726669.2
XP_030855605.1
XP_030829469.1
XP_030837343.1
XP_030844079.1
XP_030839910.1
XP_030852586.1
XP_030842322.1
XP_003724207.2
XP_030834371.1
XP_030836411.1
XP_011671137.2
XP_030850072.1
XP_030848139.1
XP_030835124.1
XP_030849548.1
XP_030855198.1
XP_011681175.2
XP_030846881.1
XP_030838337.1
XP_030834991.1
XP_030855035.1
XP_030843328.1
XP_030838419.1
XP_011681609.2
XP_030829122.1
XP_030849584.1
XP_011665441.2
XP_030840580.1
XP_011662205.2
XP_003731470.1
XP_030849467.1
XP_030839169.1
XP_030853892.1
XP_030850098.1
XP_030836326.1
XP_030850906.1
XP_011665533.2
XP_030832230.1
XP_030855698.1
XP_030843449.1
XP_030846182.1
XP_030849466.1
XP_030844715.1
XP_030855117.1
XP_030847103.1
XP_030835766.1
XP_011674705.2
XP_030839454.1
XP_003725622.1
XP_030830823.1
XP_030852209.1
XP_030850027.1
XP_030844208.1
XP_011671675.2
XP_030848414.1
XP_030842237.1
XP_030833798.1
XP_030844410.1
XP_030844870.1
XP_030839538.1
XP_030837050.1
XP_030847198.1
XP_030840298.1
XP_030852551.1
XP_011682873.2
XP_030855219.1
XP_030842313.1
XP_030838777.1
XP_030855568.1
XP_030843299.1
XP_030845768.1
XP_030838839.1
XP_030844310.1
XP_030833878.1
XP_011671234.1
XP_011664803.2
XP_030845692.1
XP_030839995.1
XP_030828549.1
XP_030836519.1
XP_030833469.1
XP_030833371.1
NP_999741.2
XP_030850947.1
XP_011682944.2
XP_030838807.1
XP_030847108.1
XP_030843986.1
XP_001200647.2
XP_030849173.1
XP_030838370.1
XP_030850921.1
XP_030846415.1
XP_001199205.3
XP_030852831.1
XP_030835229.1
XP_030843467.1
XP_030829092.1
XP_030843516.1
XP_030836898.1
XP_786209.3
XP_030834668.1
XP_030847330.1
XP_030843409.1
XP_030849470.1
XP_003723405.2
XP_030851656.1
XP_030847084.1
XP_030843550.1
XP_791913.4
XP_030835039.1
XP_030830746.1
XP_011676256.2
XP_011660731.2
XP_011678789.2
XP_011660560.2
XP_030843252.1
XP_030851443.1
XP_030835048.1
XP_011672623.2
XP_030837293.1
XP_003728176.2
XP_030851623.1
XP_030844138.1
XP_030835257.1
XP_030850920.1
XP_011679767.2
XP_030855346.1
XP_030847068.1
XP_003723523.2
XP_030834595.1
XP_030849783.1
XP_030851654.1
XP_003724518.2
XP_030835688.1
XP_030841781.1
XP_030854117.1
XP_030833711.1
XP_030845317.1
XP_030840931.1
XP_011664078.2
XP_030849745.1
XP_011671953.2
XP_011661694.2
XP_030837346.1
XP_030851892.1
XP_011681325.1
XP_030843964.1
XP_011668110.1
XP_030850907.1
XP_001200632.2
XP_030834581.1
XP_030853867.1
XP_030833962.1
XP_030834789.1
XP_030849790.1
XP_030834795.1
XP_011662433.1
XP_003725273.1
XP_030848119.1
XP_030844794.1
XP_030835230.1
XP_011661256.2
XP_030834332.1
XP_030839592.1
XP_011668395.1
XP_011679662.2
XP_030842625.1
XP_001176662.1
XP_030833546.1
XP_030834612.1
XP_030834049.1
XP_030835829.1
NP_999671.1
XP_030847566.1
XP_030844125.1
XP_030850382.1
XP_030844652.1
XP_030829766.1
XP_030852658.1
XP_030844770.1
XP_011662491.2
XP_030835398.1
XP_030850949.1
XP_030841075.1
XP_030844126.1
XP_011674539.2
XP_030849307.1
XP_030849669.1
XP_030844785.1
XP_030828978.1
XP_011679275.2
XP_030855957.1
XP_030843229.1
XP_030839644.1
XP_003728247.1
XP_030828618.1
XP_011667839.1
XP_030844409.1
XP_030847017.1
XP_030845511.1
XP_030849698.1
XP_011661331.1
XP_030849503.1
XP_030840325.1
NP_001073016.1
XP_030843245.1
XP_030854628.1
XP_030851303.1
XP_011665287.1
XP_030834572.1
XP_003728585.2
XP_030839113.1
XP_030833391.1
XP_030854435.1
XP_030844827.1
XP_030852427.1
XP_030844071.1
XP_030854759.1
XP_030834606.1
XP_003724813.2
XP_030847242.1
XP_003727160.2
XP_030839216.1
XP_030830732.1
XP_030829675.1
XP_030832118.1
XP_030837230.1
XP_030840649.1
XP_030844871.1
XP_030851658.1
XP_030848045.1
XP_030836158.1
XP_011671562.1
XP_030837321.1
XP_003727237.1
XP_030853101.1
XP_030842325.1
XP_030850280.1
XP_030844620.1
XP_030838474.1
XP_030838095.1
XP_011662131.1
XP_030851726.1
XP_030852352.1
XP_799799.1
XP_030840914.1
XP_030834232.1
XP_030846288.1
XP_030847071.1
XP_030843541.1
XP_030841039.1
XP_030846834.1
XP_030839279.1
XP_030854440.1
XP_030845759.1
XP_030854584.1
XP_030855917.1
XP_030840669.1
XP_030828934.1
XP_030844763.1
XP_030853962.1
XP_030853064.1
XP_030838307.1
XP_030850039.1
XP_030844724.1
XP_030838302.1
XP_030837957.1
XP_030843978.1
XP_001176371.1
XP_030843975.1
XP_011684073.1
XP_003727621.2
XP_030852838.1
XP_003724888.2
XP_030846058.1
XP_030830866.1
XP_030840926.1
XP_030839615.1
XP_030849547.1
XP_003727401.1
XP_030836762.1
XP_030849579.1
XP_030843558.1
XP_030848780.1
XP_030841346.1
XP_011668730.2
XP_030831391.1
XP_030833895.1
XP_030846457.1
XP_030839126.1
XP_030839472.1
XP_030849469.1
XP_030844480.1
XP_030855122.1
XP_003728977.2
XP_030835063.1
XP_030834602.1
XP_030847209.1
XP_030838394.1
XP_030850877.1
XP_030843953.1
XP_030850917.1
XP_030832341.1
XP_011683765.1
XP_030843635.1
XP_011676810.2
XP_030849834.1
XP_011678751.1
XP_030841057.1
XP_030830925.1
XP_030844093.1
XP_030837150.1
XP_030833797.1
XP_030833883.1
XP_030849706.1
XP_011667462.1
XP_030842109.1
XP_030848845.1
XP_030840123.1
XP_030840772.1
XP_030839550.1
XP_030837068.1
XP_030843228.1
XP_030844045.1
XP_030848300.1
XP_003724633.2
XP_030831404.1
XP_030841924.1
XP_030844053.1
XP_030831717.1
XP_030853284.1
XP_030843553.1
XP_030829460.1
XP_030845554.1
XP_001198994.3
XP_011682459.2
XP_030851924.1
XP_011662368.1
XP_030849996.1
XP_030828972.1
XP_030850927.1
XP_003729248.3
XP_030849578.1
XP_030850358.1
XP_030831861.1
XP_799718.4
XP_030850172.1
XP_011667093.2
XP_011664014.1
XP_030840929.1
XP_030835950.1
XP_030838001.1
XP_030853111.1
XP_030838368.1
XP_030844078.1
XP_001175489.2
XP_011681148.2
XP_030835500.1
XP_030844011.1
XP_030852385.1
XP_030855730.1
XP_030839676.1
XP_030851233.1
XP_011665912.1
XP_030843384.1
XP_030843966.1
XP_030834990.1
XP_011683546.2
XP_030841809.1
XP_030839511.1
XP_030834793.1
XP_030839272.1
XP_030847497.1
XP_030849612.1
XP_030852131.1
XP_030848561.1
XP_030834807.1
XP_011676508.2
XP_030842485.1
XP_030843481.1
XP_030836034.1
XP_030835011.1
XP_011672110.1
XP_011668995.2
XP_030850467.1
XP_030828807.1
XP_030846749.1
XP_030849809.1
XP_030849532.1
XP_030850014.1
XP_011676739.2
XP_030854787.1
XP_030843414.1
XP_030847038.1
XP_030847012.1
XP_030850012.1
XP_030838490.1
XP_030844312.1
XP_030847499.1
XP_030839396.1
XP_011663969.2
XP_011673693.2
XP_011661809.2
XP_030836065.1
XP_030834823.1
XP_030835320.1
XP_030830782.1
XP_030833911.1
XP_030829935.1
XP_003725826.2
XP_030838974.1
XP_030831973.1
XP_030838449.1
XP_011668652.1
XP_011662668.2
XP_030849465.1
XP_030840438.1
XP_003723421.1
XP_030848627.1
XP_030843469.1
XP_030848433.1
XP_030834578.1
XP_030830675.1
XP_030844874.1
XP_003725698.2
XP_030843253.1
XP_030839322.1
NP_001164288.1
XP_030849990.1
XP_030849138.1
XP_030836166.1
XP_030829724.1
XP_030839656.1
XP_011662626.1
XP_030843241.1
XP_030850916.1
XP_030851664.1
XP_030830775.1
XP_030855648.1
XP_030837260.1
XP_030844020.1
XP_030851952.1
XP_011661539.1
XP_030834804.1
XP_001193609.2
XP_001199819.3
XP_030834529.1
XP_030844366.1
XP_030847556.1
XP_030848575.1
XP_030844122.1
XP_030848936.1
XP_030834374.1
XP_011678393.2
XP_030830965.1
XP_030834577.1
XP_030840563.1
XP_011670983.1
XP_030837108.1
XP_030830358.1
XP_030840374.1
XP_030834628.1
XP_011674674.2
XP_030844788.1
XP_003728085.2
XP_030834008.1
XP_030842449.1
XP_030834062.1
XP_030843886.1
XP_011684062.2
XP_030833536.1
XP_011673372.2
XP_030845772.1
XP_030845981.1
XP_030839399.1
XP_030842436.1
XP_030837347.1
XP_011681012.2
XP_030833370.1
XP_030839398.1
XP_030844051.1
XP_030829367.1
XP_030853165.1
XP_030835013.1
XP_030834801.1
XP_011679474.2
XP_030836748.1
XP_030849840.1
XP_030839925.1
XP_003728781.1
XP_030849121.1
XP_030856267.1
XP_030829516.1
XP_030838532.1
XP_011660904.2
XP_030829320.1
XP_030847044.1
XP_030834535.1
XP_030844017.1
XP_030842723.1
XP_011662434.2
XP_030841986.1
XP_003726882.1
XP_030852621.1
XP_030841852.1
XP_030849589.1
XP_001200905.1
XP_030834763.1
XP_030833577.1
XP_030844814.1
XP_030839690.1
XP_030845157.1
XP_030838636.1
XP_011670986.1
XP_030834788.1
XP_030854346.1
XP_030834592.1
XP_030850170.1
XP_030841842.1
XP_011678829.2
XP_030832429.1
XP_030839534.1
XP_030833041.1
XP_030849721.1
XP_030832954.1
XP_030842319.1
XP_030833361.1
XP_030830931.1
XP_030829806.1
XP_001178085.3
XP_030829775.1
XP_030851676.1
XP_030834325.1
XP_030837022.1
XP_030849960.1
XP_030840881.1
XP_030834072.1
XP_030846907.1
XP_030830666.1
XP_003724090.1
XP_030855935.1
XP_030834712.1
XP_030833037.1
XP_030837393.1
XP_030830762.1
XP_011671135.1
XP_030849717.1
XP_030841270.1
XP_030830609.1
XP_030844038.1
XP_030839295.1
XP_011663630.2
XP_030833419.1
XP_030842209.1
XP_011666233.2
XP_030855186.1
XP_030845864.1
XP_030839406.1
XP_800521.3
XP_030854260.1
XP_030843396.1
XP_030836875.1
XP_030830625.1
XP_030846295.1
XP_800290.2
XP_030840867.1
XP_030833411.1
XP_030852829.1
XP_030830690.1
XP_030838412.1
XP_030843263.1
XP_030856329.1
XP_030849620.1
XP_030849772.1
XP_030834851.1
XP_030838835.1
XP_030829489.1
XP_030850183.1
XP_030843251.1
XP_030845789.1
XP_030847034.1
XP_030843450.1
XP_011671967.2
XP_030853586.1
XP_030847128.1
XP_011680724.1
XP_011668786.1
XP_011666272.1
XP_030849681.1
XP_030848186.1
XP_030843636.1
XP_030841961.1
XP_030848452.1
XP_030835260.1
XP_030849013.1
XP_030834999.1
XP_030841925.1
XP_796828.1
XP_030844877.1
XP_030834772.1
XP_030843699.1
XP_030840409.1
XP_030853952.1
XP_800519.2
XP_030852607.1
XP_011664723.1
XP_030842934.1
XP_030834750.1
XP_030838317.1
XP_003730756.2
XP_030850157.1
XP_030837352.1
XP_030844800.1
XP_030844815.1
XP_011662960.2
XP_030849483.1
XP_011666163.2
XP_030834380.1
XP_030847092.1
XP_030847025.1
XP_030844786.1
XP_030847106.1
XP_030832849.1
XP_011682499.1
XP_030850381.1
XP_030830631.1
XP_030836778.1
XP_011673447.2
XP_786323.4
XP_030838863.1
XP_030850265.1
XP_030828662.1
XP_030845551.1
XP_030855645.1
XP_030833927.1
XP_030832532.1
XP_030849836.1
XP_030851444.1
XP_030834422.1
XP_030850182.1
XP_003728328.1
XP_030843258.1
XP_011661189.2
XP_030832007.1
XP_030843260.1
XP_030840801.1
XP_030856121.1
XP_030834259.1
XP_030828971.1
XP_030854220.1
XP_030828996.1
XP_030835929.1
XP_003725642.2
XP_030853001.1
XP_030829750.1
XP_030844008.1
XP_030837345.1
XP_030854341.1
XP_030831101.1
XP_030849818.1
XP_030840386.1
XP_030841812.1
XP_030838628.1
XP_003731112.2
XP_030846435.1
XP_030835926.1
XP_030845553.1
XP_030846230.1
XP_030849439.1
XP_030850943.1
XP_003726762.2
XP_030849635.1
XP_011666561.2
XP_030835323.1
XP_030847000.1
XP_800647.3
XP_030841511.1
XP_030851784.1
XP_030829631.1
XP_030839176.1
XP_030828168.1
XP_030851247.1
XP_011675989.2
XP_030834544.1
XP_030843011.1
XP_030831778.1
XP_030835997.1
XP_030846894.1
XP_030834790.1
XP_030844678.1
XP_030849370.1
XP_030834584.1
XP_030844776.1
XP_030832302.1
XP_030849992.1
XP_030831971.1
XP_011663305.2
XP_030850287.1
XP_030852759.1
XP_788280.2
XP_030851271.1
XP_030853102.1
XP_030850940.1
XP_030833092.1
XP_011667389.1
XP_011662058.2
XP_003726614.2
XP_030850181.1
XP_011678720.1
XP_011667397.2
XP_030852334.1
XP_030843490.1
XP_030854393.1
XP_030841121.1
XP_030841095.1
XP_030849149.1
XP_030834096.1
XP_011660979.2
XP_030846432.1
XP_011681969.1
XP_030837157.1
XP_030841279.1
XP_030841357.1
XP_030849520.1
XP_030828544.1
XP_003725250.2
XP_030837342.1
XP_011664570.2
XP_030837807.1
XP_030834654.1
XP_030842496.1
XP_003725311.2
XP_011681836.2
XP_030845492.1
XP_030838182.1
XP_030840114.1
XP_011666275.2
XP_030849544.1
XP_030828991.1
XP_030843425.1
XP_030851335.1
XP_003723507.2
XP_011667495.2
XP_030849869.1
XP_030850173.1
XP_030843248.1
XP_030834645.1
XP_030839238.1
XP_030850723.1
XP_030849815.1
XP_030843959.1
XP_030846358.1
XP_030845834.1
XP_030848920.1
XP_030847500.1
XP_030835009.1
XP_011662655.1
XP_030838552.1
XP_030843243.1
XP_030839617.1
XP_030854247.1
XP_011681102.2
XP_030843237.1
XP_030834618.1
XP_030850948.1
XP_030840882.1
XP_030849966.1
XP_030834730.1
XP_030834230.1
XP_030836754.1
XP_030845823.1
XP_030838566.1
XP_003727529.2
XP_030844798.1
XP_030835064.1
XP_030831693.1
XP_030850933.1
XP_030855911.1
XP_030843249.1
XP_030839637.1
XP_030832784.1
XP_011676726.1
XP_799857.1
XP_011675377.2
XP_030833950.1
XP_030835250.1
XP_030844654.1
XP_030833913.1
XP_011673022.2
XP_003731447.1
XP_001185801.3
XP_030849536.1
XP_030838772.1
XP_030836047.1
XP_030834989.1
XP_030831014.1
XP_003724228.2
XP_030844010.1
XP_030834802.1
XP_011681116.2
XP_793746.4
XP_030834092.1
NP_006970.2
XP_780380.3
XP_011675987.2
XP_030829434.1
XP_030855651.1
XP_030847334.1
XP_003723615.2
XP_030829445.1
XP_030854207.1
XP_030847008.1
XP_030844120.1
XP_030849550.1
XP_797811.4
XP_030850378.1
XP_030847660.1
XP_030849433.1
XP_030837349.1
XP_030848375.1
XP_030844806.1
XP_030841450.1
XP_030848658.1
XP_030846363.1
XP_030834872.1
XP_030843884.1
XP_030843259.1
XP_030851154.1
XP_030843993.1
XP_030841881.1
XP_030847058.1
XP_030834233.1
XP_030847210.1
XP_030855042.1
XP_003728302.2
XP_003726802.2
XP_011664946.1
XP_030842238.1
XP_030848599.1
XP_030849995.1
XP_030829622.1
XP_003727620.2
XP_030833590.1
XP_030850101.1
XP_030847203.1
XP_030828600.1
XP_011663850.2
NP_001164289.2
XP_030832906.1
XP_030855569.1
XP_030843424.1
NP_999742.2
XP_030854270.1
XP_011662240.1
XP_030840753.1
XP_030834533.1
XP_030850929.1
XP_030843419.1
XP_030830397.1
XP_030836610.1
XP_030852669.1
XP_030840852.1
XP_003724878.2
XP_030847220.1
XP_003728633.2
XP_030834651.1
XP_030832436.1
XP_030843219.1
XP_030846803.1
XP_030846324.1
XP_030850040.1
XP_030834805.1
XP_030828989.1
XP_030836433.1
XP_030850699.1
XP_030844058.1
XP_030845728.1
XP_030851979.1
XP_030833339.1
XP_030834063.1
XP_011672012.1
XP_030850932.1
XP_030838049.1
XP_030844202.1
XP_011679487.2
XP_030837151.1
XP_030843238.1
XP_003731066.2
XP_030848421.1
XP_030851939.1
XP_030849791.1
XP_030853900.1
XP_011668848.2
XP_030850937.1
XP_030840843.1
XP_030835228.1
XP_030834260.1
XP_011663084.1
XP_030835928.1
XP_011684029.2
XP_030853034.1
XP_030847817.1
XP_030850496.1
[truncated: 760 more rows]

## Sheet: orphans.GO_enrichment
Genes: 16972
Gos: 2791
Finished execution successfully.
Execution time: 2 sec.
# OVER REPRESENTED TERMS
# Term category: molecular_function
#overlist	term	term level	adj.pvalue	term name
=============	=============	=============	=============	=============
1	GO:0004888	1	2.38268e-12	transmembrane signaling receptor activity
1	GO:0005042	1	8.51137e-06	netrin receptor activity
1	GO:0005515	1	9.43271e-128	protein binding
1	GO:0008270	1	3.05783e-59	zinc ion binding
2	GO:0003676	1	3.33019e-06	nucleic acid binding
2	GO:0003824	1	6.69888e-07	catalytic activity
2	GO:0003924	1	0.000705561	GTPase activity
2	GO:0004930	1	9.81089e-20	G-protein coupled receptor activity
2	GO:0005506	1	0.000285097	iron ion binding
2	GO:0005509	1	1.08194e-07	calcium ion binding
2	GO:0005524	1	3.58639e-10	ATP binding
2	GO:0005525	1	2.14977e-06	GTP binding
2	GO:0008146	1	0.000616378	sulfotransferase activity
2	GO:0016491	1	7.25526e-08	oxidoreductase activity
2	GO:0022857	1	1.27298e-11	transmembrane transporter activity
# Term category: cellular_component
#overlist	term	term level	adj.pvalue	term name
=============	=============	=============	=============	=============
2	GO:0016020	1	3.37422e-07	membrane
# Term category: biological_process
#overlist	term	term level	adj.pvalue	term name
=============	=============	=============	=============	=============
1	GO:0002224	1	1.91695e-46	toll-like receptor signaling pathway
1	GO:0006955	1	5.35278e-44	immune response
1	GO:0007165	1	1.47867e-117	signal transduction
1	GO:0038007	1	8.51137e-06	netrin-activated signaling pathway
2	GO:0006508	1	4.75551e-06	proteolysis
2	GO:0007186	1	2.96573e-21	G-protein coupled receptor signaling pathway
2	GO:0015074	1	5.19424e-08	DNA integration
2	GO:0055085	1	3.27488e-20	transmembrane transport
2	GO:0055114	1	3.13583e-19	oxidation-reduction process

## Sheet: duplication_ByAge.GO_enrichment
duplication_age	GO_ontology	GO_accession	adj_pvalue	GO_name
1	molecular_function	GO:0008270	3.97839e-17	zinc ion binding
1	molecular_function	GO:0003676	2.6423e-16	nucleic acid binding
1	molecular_function	GO:0005044	3.52176e-15	scavenger receptor activity
1	molecular_function	GO:0016491	1.5419e-14	oxidoreductase activity
1	molecular_function	GO:0004930	1.57482e-11	G-protein coupled receptor activity
1	molecular_function	GO:0003824	3.12096e-10	catalytic activity
1	molecular_function	GO:0008194	1.49439e-05	UDP-glycosyltransferase activity
1	molecular_function	GO:0005042	3.39221e-05	netrin receptor activity
1	molecular_function	GO:0008237	5.3634e-05	metallopeptidase activity
1	molecular_function	GO:0004190	6.5869e-05	aspartic-type endopeptidase activity
1	molecular_function	GO:0004386	0.000245962	helicase activity
1	molecular_function	GO:0004620	0.000249469	phospholipase activity
1	molecular_function	GO:0005507	0.000442712	copper ion binding
1	molecular_function	GO:0005509	0.000822094	calcium ion binding
1	cellular_component	GO:0005777	6.52583e-06	peroxisome
1	biological_process	GO:0015074	1.36116e-40	DNA integration
1	biological_process	GO:0007186	1.17567e-12	G-protein coupled receptor signaling pathway
1	biological_process	GO:0055114	3.29622e-10	oxidation-reduction process
1	biological_process	GO:0007165	5.67715e-10	signal transduction
1	biological_process	GO:0038007	3.39221e-05	netrin-activated signaling pathway
1	biological_process	GO:0002224	0.000504596	toll-like receptor signaling pathway
1	biological_process	GO:0016051	0.000613637	carbohydrate biosynthetic process
2	molecular_function	GO:0004930	1.47062e-92	G-protein coupled receptor activity
2	molecular_function	GO:0005230	1.01431e-22	extracellular ligand-gated ion channel activity
2	molecular_function	GO:0005216	3.69524e-15	ion channel activity
2	molecular_function	GO:0004983	3.81975e-12	neuropeptide Y receptor activity
2	molecular_function	GO:0004888	4.93708e-09	transmembrane signaling receptor activity
2	molecular_function	GO:0008270	2.14183e-06	zinc ion binding
2	molecular_function	GO:0005515	8.92123e-06	protein binding
2	molecular_function	GO:0003676	9.20337e-06	nucleic acid binding
2	molecular_function	GO:0004800	1.37447e-05	thyroxine 5'-deiodinase activity
2	molecular_function	GO:0005267	1.38372e-05	potassium channel activity
2	molecular_function	GO:0016705	2.98495e-05	oxidoreductase activity, acting on paired donors, with incorporation or reduction of molecular oxygen
2	molecular_function	GO:0004965	0.000122564	G-protein coupled GABA receptor activity
2	molecular_function	GO:0016849	0.00028457	phosphorus-oxygen lyase activity
2	molecular_function	GO:0005506	0.000639663	iron ion binding
2	cellular_component	GO:0016021	9.11879e-76	integral component of membrane
2	cellular_component	GO:0016020	3.47758e-12	membrane
2	biological_process	GO:0007186	1.38088e-93	G-protein coupled receptor signaling pathway
2	biological_process	GO:0034220	5.7044e-22	ion transmembrane transport
2	biological_process	GO:0006811	3.84095e-15	ion transport
2	biological_process	GO:0006486	2.24249e-10	protein glycosylation
2	biological_process	GO:0009190	3.13112e-06	cyclic nucleotide biosynthetic process
2	biological_process	GO:0071805	9.80977e-06	potassium ion transmembrane transport
2	biological_process	GO:0015074	1.4859e-05	DNA integration
3	molecular_function	GO:0022857	1.05164e-52	transmembrane transporter activity
3	molecular_function	GO:0008417	3.12486e-39	fucosyltransferase activity
3	molecular_function	GO:0004806	1.34475e-38	triglyceride lipase activity
3	molecular_function	GO:0004930	8.56798e-31	G-protein coupled receptor activity
3	molecular_function	GO:0020037	7.32936e-20	heme binding
3	molecular_function	GO:0003676	9.43963e-19	nucleic acid binding
3	molecular_function	GO:0016705	1.68606e-16	oxidoreductase activity, acting on paired donors, with incorporation or reduction of molecular oxygen
3	molecular_function	GO:0052689	3.0689e-15	carboxylic ester hydrolase activity
3	molecular_function	GO:0008146	1.37554e-14	sulfotransferase activity
3	molecular_function	GO:0005506	1.73968e-14	iron ion binding
3	molecular_function	GO:0004181	4.87387e-14	metallocarboxypeptidase activity
3	molecular_function	GO:0008373	1.2306e-13	sialyltransferase activity
3	molecular_function	GO:0005524	8.23633e-11	ATP binding
3	molecular_function	GO:0005515	4.51285e-09	protein binding
3	molecular_function	GO:0032217	2.90769e-08	riboflavin transporter activity
3	molecular_function	GO:0005262	1.27559e-07	calcium channel activity
3	molecular_function	GO:0008237	3.25027e-07	metallopeptidase activity
3	molecular_function	GO:0004983	3.79268e-07	neuropeptide Y receptor activity
3	molecular_function	GO:0005216	3.68653e-06	ion channel activity
3	molecular_function	GO:0003677	3.75181e-06	DNA binding
3	molecular_function	GO:0046872	2.0138e-05	metal ion binding
3	molecular_function	GO:0004222	2.17099e-05	metalloendopeptidase activity
3	molecular_function	GO:0004601	3.14622e-05	peroxidase activity
3	molecular_function	GO:0005230	0.000306628	extracellular ligand-gated ion channel activity
3	molecular_function	GO:0034632	0.000323234	retinol transporter activity
3	molecular_function	GO:0003723	0.000731229	RNA binding
3	molecular_function	GO:0005525	0.000895954	GTP binding
3	molecular_function	GO:0005242	0.000986033	inward rectifier potassium channel activity
3	molecular_function	GO:0035252	0.000986033	UDP-xylosyltransferase activity
3	cellular_component	GO:0016020	5.37156e-32	membrane
3	cellular_component	GO:0016021	4.70332e-29	integral component of membrane
3	cellular_component	GO:0031012	4.02799e-08	extracellular matrix
3	cellular_component	GO:0008305	9.71474e-07	integrin complex
3	cellular_component	GO:0005634	5.19633e-05	nucleus
3	biological_process	GO:0055085	8.40677e-48	transmembrane transport
3	biological_process	GO:0006486	1.52832e-40	protein glycosylation
3	biological_process	GO:0007186	6.88921e-30	G-protein coupled receptor signaling pathway
3	biological_process	GO:0016051	9.20612e-27	carbohydrate biosynthetic process
3	biological_process	GO:0015074	1.99825e-10	DNA integration
3	biological_process	GO:0006629	2.15212e-10	lipid metabolic process
3	biological_process	GO:0007165	1.51279e-08	signal transduction
3	biological_process	GO:0032218	2.90769e-08	riboflavin transport
3	biological_process	GO:0070588	3.78272e-06	calcium ion transmembrane transport
3	biological_process	GO:0006811	1.42732e-05	ion transport
3	biological_process	GO:0006508	0.000397983	proteolysis
3	biological_process	GO:0034220	0.000593995	ion transmembrane transport
4	molecular_function	GO:0004930	1.31416e-59	G-protein coupled receptor activity
4	molecular_function	GO:0008146	1.47409e-38	sulfotransferase activity
4	molecular_function	GO:0001733	3.13317e-33	galactosylceramide sulfotransferase activity
4	molecular_function	GO:0022857	7.40706e-27	transmembrane transporter activity
4	molecular_function	GO:0022848	4.81189e-16	acetylcholine-gated cation-selective channel activity
4	molecular_function	GO:0003676	9.1244e-14	nucleic acid binding
4	molecular_function	GO:0005230	8.10327e-12	extracellular ligand-gated ion channel activity
4	molecular_function	GO:0005216	1.60829e-10	ion channel activity
4	molecular_function	GO:0005524	2.06622e-10	ATP binding
4	molecular_function	GO:0008373	2.06622e-10	sialyltransferase activity
4	molecular_function	GO:0008484	2.16885e-09	sulfuric ester hydrolase activity
4	molecular_function	GO:0005515	3.36529e-09	protein binding
4	molecular_function	GO:0005272	3.55867e-09	sodium channel activity
4	molecular_function	GO:0005262	7.06908e-08	calcium channel activity
4	molecular_function	GO:0003677	7.14928e-08	DNA binding
4	molecular_function	GO:0004866	1.0077e-06	endopeptidase inhibitor activity
4	molecular_function	GO:0004800	2.17163e-05	thyroxine 5'-deiodinase activity
4	molecular_function	GO:0004222	2.56425e-05	metalloendopeptidase activity
4	molecular_function	GO:0009374	0.00015159	biotin binding
4	molecular_function	GO:0004965	0.000343116	G-protein coupled GABA receptor activity
4	molecular_function	GO:0005315	0.00038501	inorganic phosphate transmembrane transporter activity
4	molecular_function	GO:0008237	0.000732009	metallopeptidase activity
4	cellular_component	GO:0016021	6.18297e-61	integral component of membrane
4	cellular_component	GO:0045211	4.81189e-16	postsynaptic membrane
4	cellular_component	GO:0031012	9.58473e-06	extracellular matrix
4	cellular_component	GO:0005861	0.00011715	troponin complex
4	cellular_component	GO:0005634	0.00067284	nucleus
4	biological_process	GO:0007186	2.48143e-59	G-protein coupled receptor signaling pathway
4	biological_process	GO:0009247	3.13317e-33	glycolipid biosynthetic process
4	biological_process	GO:0055085	5.83576e-18	transmembrane transport
4	biological_process	GO:0034220	2.69342e-11	ion transmembrane transport
4	biological_process	GO:0006811	7.80533e-10	ion transport
4	biological_process	GO:0006814	5.00239e-08	sodium ion transport
4	biological_process	GO:0015074	3.00254e-07	DNA integration
4	biological_process	GO:0070588	1.62075e-06	calcium ion transmembrane transport
4	biological_process	GO:0006937	2.17163e-05	regulation of muscle contraction
4	biological_process	GO:0006817	0.00038501	phosphate ion transport
5	molecular_function	GO:0008373	2.56149e-76	sialyltransferase activity
5	molecular_function	GO:0001733	1.55133e-32	galactosylceramide sulfotransferase activity
5	molecular_function	GO:0008146	1.03655e-20	sulfotransferase activity
5	molecular_function	GO:0004356	3.43185e-19	glutamate-ammonia ligase activity
5	molecular_function	GO:0003676	1.28031e-16	nucleic acid binding
5	molecular_function	GO:0005044	2.5624e-14	scavenger receptor activity
5	molecular_function	GO:0020037	1.18028e-10	heme binding
5	molecular_function	GO:0004222	1.05265e-08	metalloendopeptidase activity
5	molecular_function	GO:0008237	6.98848e-08	metallopeptidase activity
5	molecular_function	GO:0016705	7.41957e-08	oxidoreductase activity, acting on paired donors, with incorporation or reduction of molecular oxygen
5	molecular_function	GO:0030246	9.63721e-08	carbohydrate binding
5	molecular_function	GO:0003796	9.95548e-08	lysozyme activity
5	molecular_function	GO:0005272	7.98463e-07	sodium channel activity
5	molecular_function	GO:0005506	4.92008e-06	iron ion binding
5	molecular_function	GO:0004725	5.47291e-06	protein tyrosine phosphatase activity
5	molecular_function	GO:0022857	7.52683e-06	transmembrane transporter activity
5	molecular_function	GO:0008270	1.51405e-05	zinc ion binding
5	molecular_function	GO:0005509	2.09104e-05	calcium ion binding
5	molecular_function	GO:0003774	2.41295e-05	motor activity
5	molecular_function	GO:0005525	9.38179e-05	GTP binding
5	molecular_function	GO:0046872	9.38179e-05	metal ion binding
5	molecular_function	GO:0005524	0.000359087	ATP binding
5	cellular_component	GO:0016020	8.68315e-12	membrane
5	cellular_component	GO:0016459	2.41295e-05	myosin complex
5	cellular_component	GO:0005861	0.000129122	troponin complex
5	biological_process	GO:0006486	3.22122e-44	protein glycosylation
5	biological_process	GO:0009247	1.55133e-32	glycolipid biosynthetic process
5	biological_process	GO:0006542	1.13909e-16	glutamine biosynthetic process
5	biological_process	GO:0006807	3.38957e-12	nitrogen compound metabolic process
5	biological_process	GO:0016051	2.05135e-08	carbohydrate biosynthetic process
5	biological_process	GO:0015074	1.66482e-07	DNA integration
5	biological_process	GO:0006814	6.44631e-06	sodium ion transport
5	biological_process	GO:0044528	9.92612e-06	regulation of mitochondrial mRNA stability
5	biological_process	GO:0006470	1.31037e-05	protein dephosphorylation
5	biological_process	GO:0006937	2.45972e-05	regulation of muscle contraction
5	biological_process	GO:0016311	0.000178186	dephosphorylation
6	molecular_function	GO:0004930	1.65448e-88	G-protein coupled receptor activity
6	molecular_function	GO:0003676	6.35629e-62	nucleic acid binding
6	molecular_function	GO:0022857	8.39786e-53	transmembrane transporter activity
6	molecular_function	GO:0005230	3.1402e-31	extracellular ligand-gated ion channel activity
6	molecular_function	GO:0016705	1.16747e-28	oxidoreductase activity, acting on paired donors, with incorporation or reduction of molecular oxygen
6	molecular_function	GO:0020037	2.53001e-23	heme binding
6	molecular_function	GO:0005506	3.11454e-23	iron ion binding
6	molecular_function	GO:0004888	4.25539e-23	transmembrane signaling receptor activity
6	molecular_function	GO:0008417	2.55834e-21	fucosyltransferase activity
6	molecular_function	GO:0005524	5.25888e-21	ATP binding
6	molecular_function	GO:0005216	7.71601e-20	ion channel activity
6	molecular_function	GO:0004806	1.97161e-15	triglyceride lipase activity
6	molecular_function	GO:0008146	2.48417e-14	sulfotransferase activity
6	molecular_function	GO:0022848	3.38822e-12	acetylcholine-gated cation-selective channel activity
6	molecular_function	GO:0017154	2.06412e-11	semaphorin receptor activity
6	molecular_function	GO:0004356	2.63903e-10	glutamate-ammonia ligase activity
6	molecular_function	GO:0004181	3.15565e-10	metallocarboxypeptidase activity
6	molecular_function	GO:0005044	5.42291e-10	scavenger receptor activity
6	molecular_function	GO:0003735	7.4693e-10	structural constituent of ribosome
6	molecular_function	GO:0004104	1.22732e-09	cholinesterase activity
6	molecular_function	GO:0004879	2.51932e-09	RNA polymerase II transcription factor activity, ligand-activated sequence-specific DNA binding
6	molecular_function	GO:0005525	6.23588e-09	GTP binding
6	molecular_function	GO:0003723	1.02747e-08	RNA binding
6	molecular_function	GO:0008237	1.48006e-08	metallopeptidase activity
6	molecular_function	GO:0046872	1.81437e-08	metal ion binding
6	molecular_function	GO:0005262	6.59943e-08	calcium channel activity
6	molecular_function	GO:0004386	1.06109e-07	helicase activity
6	molecular_function	GO:0016491	1.06109e-07	oxidoreductase activity
6	molecular_function	GO:0008270	2.29939e-07	zinc ion binding
6	molecular_function	GO:0005509	1.65589e-06	calcium ion binding
6	molecular_function	GO:0008241	1.70326e-06	peptidyl-dipeptidase activity
6	molecular_function	GO:0004866	2.98189e-06	endopeptidase inhibitor activity
6	molecular_function	GO:0052689	2.98189e-06	carboxylic ester hydrolase activity
6	molecular_function	GO:0030246	3.21371e-06	carbohydrate binding
6	molecular_function	GO:0000981	6.61287e-06	RNA polymerase II transcription factor activity, sequence-specific DNA binding
6	molecular_function	GO:0003924	7.9568e-06	GTPase activity
6	molecular_function	GO:0016849	8.36214e-06	phosphorus-oxygen lyase activity
6	molecular_function	GO:0005125	8.44592e-06	cytokine activity
6	molecular_function	GO:0004190	9.89928e-06	aspartic-type endopeptidase activity
6	molecular_function	GO:0008168	1.51095e-05	methyltransferase activity
6	molecular_function	GO:0004983	2.14804e-05	neuropeptide Y receptor activity
6	molecular_function	GO:0004089	3.74569e-05	carbonate dehydratase activity
6	molecular_function	GO:0016263	4.12198e-05	glycoprotein-N-acetylgalactosamine 3-beta-galactosyltransferase activity
6	molecular_function	GO:0004674	0.000120225	protein serine/threonine kinase activity
6	molecular_function	GO:0008194	0.000120225	UDP-glycosyltransferase activity
6	molecular_function	GO:0000166	0.000170178	nucleotide binding
6	molecular_function	GO:0008373	0.000193807	sialyltransferase activity
6	molecular_function	GO:0003796	0.000204812	lysozyme activity
6	molecular_function	GO:0004890	0.000204812	GABA-A receptor activity
6	molecular_function	GO:0016907	0.000204812	G-protein coupled acetylcholine receptor activity
6	molecular_function	GO:0017128	0.000240958	phospholipid scramblase activity
6	molecular_function	GO:0034632	0.000261708	retinol transporter activity
6	molecular_function	GO:0005042	0.000305487	netrin receptor activity
6	molecular_function	GO:0016887	0.000567072	ATPase activity
6	molecular_function	GO:0016746	0.000584732	transferase activity, transferring acyl groups
6	molecular_function	GO:0008236	0.000915285	serine-type peptidase activity
6	cellular_component	GO:0016021	1.90926e-89	integral component of membrane
6	cellular_component	GO:0016020	3.31692e-73	membrane
6	cellular_component	GO:0045211	3.38822e-12	postsynaptic membrane
6	cellular_component	GO:0005840	4.62786e-08	ribosome
6	cellular_component	GO:0005737	2.19783e-07	cytoplasm
6	cellular_component	GO:0005576	1.27592e-06	extracellular region
6	cellular_component	GO:0005634	1.07513e-05	nucleus
6	biological_process	GO:0007186	1.41452e-84	G-protein coupled receptor signaling pathway
6	biological_process	GO:0055085	4.52234e-42	transmembrane transport
6	biological_process	GO:0034220	6.78158e-29	ion transmembrane transport
6	biological_process	GO:0015074	1.38775e-27	DNA integration
6	biological_process	GO:0016051	9.65168e-21	carbohydrate biosynthetic process
6	biological_process	GO:0006811	1.43153e-19	ion transport
6	biological_process	GO:0006486	1.25189e-18	protein glycosylation
6	biological_process	GO:0071526	2.06412e-11	semaphorin-plexin signaling pathway
6	biological_process	GO:0007166	2.34247e-09	cell surface receptor signaling pathway
6	biological_process	GO:0006412	2.51932e-09	translation
6	biological_process	GO:0006542	5.7833e-09	glutamine biosynthetic process
6	biological_process	GO:0006281	1.47784e-07	DNA repair
6	biological_process	GO:0070588	3.8434e-07	calcium ion transmembrane transport
6	biological_process	GO:0007160	6.63676e-07	cell-matrix adhesion
6	biological_process	GO:0016192	9.89928e-06	vesicle-mediated transport
6	biological_process	GO:0009190	1.67521e-05	cyclic nucleotide biosynthetic process
6	biological_process	GO:0016266	4.12198e-05	O-glycan processing
6	biological_process	GO:0006749	8.12567e-05	glutathione metabolic process
6	biological_process	GO:0070836	0.000204812	caveola assembly
6	biological_process	GO:0006807	0.000227804	nitrogen compound metabolic process
6	biological_process	GO:0017121	0.000240958	phospholipid scrambling
6	biological_process	GO:0038007	0.000305487	netrin-activated signaling pathway
6	biological_process	GO:0007017	0.000393334	microtubule-based process
7	molecular_function	GO:0004930	1.56761e-94	G-protein coupled receptor activity
7	molecular_function	GO:0003676	1.00861e-64	nucleic acid binding
7	molecular_function	GO:0008146	6.1564e-56	sulfotransferase activity
7	molecular_function	GO:0004222	1.10858e-39	metalloendopeptidase activity
7	molecular_function	GO:0022857	7.85372e-39	transmembrane transporter activity
7	molecular_function	GO:0005216	5.65532e-31	ion channel activity
7	molecular_function	GO:0008237	1.48853e-30	metallopeptidase activity
7	molecular_function	GO:0005230	1.91238e-25	extracellular ligand-gated ion channel activity
7	molecular_function	GO:0008417	3.93133e-23	fucosyltransferase activity
7	molecular_function	GO:0004806	8.53888e-20	triglyceride lipase activity
7	molecular_function	GO:0004888	5.31199e-19	transmembrane signaling receptor activity
7	molecular_function	GO:0001733	1.72283e-16	galactosylceramide sulfotransferase activity
7	molecular_function	GO:0005272	2.80959e-15	sodium channel activity
7	molecular_function	GO:0004623	9.17825e-15	phospholipase A2 activity
7	molecular_function	GO:0016705	1.47909e-11	oxidoreductase activity, acting on paired donors, with incorporation or reduction of molecular oxygen
7	molecular_function	GO:0000981	2.22913e-11	RNA polymerase II transcription factor activity, sequence-specific DNA binding
7	molecular_function	GO:0003735	2.65798e-11	structural constituent of ribosome
7	molecular_function	GO:0005524	3.24186e-11	ATP binding
7	molecular_function	GO:0000166	7.81189e-11	nucleotide binding
7	molecular_function	GO:0046872	7.98049e-11	metal ion binding
7	molecular_function	GO:0022848	6.43164e-10	acetylcholine-gated cation-selective channel activity
7	molecular_function	GO:0005506	9.02169e-10	iron ion binding
7	molecular_function	GO:0005042	4.55055e-09	netrin receptor activity
7	molecular_function	GO:0052689	5.40554e-09	carboxylic ester hydrolase activity
7	molecular_function	GO:0009374	3.20872e-08	biotin binding
7	molecular_function	GO:0005509	5.76351e-08	calcium ion binding
7	molecular_function	GO:0016849	5.88989e-08	phosphorus-oxygen lyase activity
7	molecular_function	GO:0004104	6.07867e-08	cholinesterase activity
7	molecular_function	GO:0004879	8.02268e-08	RNA polymerase II transcription factor activity, ligand-activated sequence-specific DNA binding
7	molecular_function	GO:0008191	1.72592e-07	metalloendopeptidase inhibitor activity
7	molecular_function	GO:0005267	1.75284e-07	potassium channel activity
7	molecular_function	GO:0004252	1.89714e-07	serine-type endopeptidase activity
7	molecular_function	GO:0008270	1.9255e-07	zinc ion binding
7	molecular_function	GO:0005515	3.22342e-07	protein binding
7	molecular_function	GO:0008194	9.05538e-07	UDP-glycosyltransferase activity
7	molecular_function	GO:0003723	1.10649e-06	RNA binding
7	molecular_function	GO:0004386	1.13847e-06	helicase activity
7	molecular_function	GO:0008373	1.38819e-06	sialyltransferase activity
7	molecular_function	GO:0008083	1.48851e-06	growth factor activity
7	molecular_function	GO:0046873	1.97236e-06	metal ion transmembrane transporter activity
7	molecular_function	GO:0047150	2.98065e-06	betaine-homocysteine S-methyltransferase activity
7	molecular_function	GO:0004181	4.17096e-06	metallocarboxypeptidase activity
7	molecular_function	GO:0004089	4.42394e-06	carbonate dehydratase activity
7	molecular_function	GO:0005249	4.42394e-06	voltage-gated potassium channel activity
7	molecular_function	GO:0017128	4.53879e-06	phospholipid scramblase activity
7	molecular_function	GO:0005102	5.28199e-06	receptor binding
7	molecular_function	GO:0004965	5.59224e-06	G-protein coupled GABA receptor activity
7	molecular_function	GO:0020037	6.41584e-06	heme binding
7	molecular_function	GO:0008236	1.19975e-05	serine-type peptidase activity
7	molecular_function	GO:0003953	1.78837e-05	NAD+ nucleosidase activity
7	molecular_function	GO:0004601	1.78837e-05	peroxidase activity
7	molecular_function	GO:0031418	1.81522e-05	L-ascorbic acid binding
7	molecular_function	GO:0004983	2.69242e-05	neuropeptide Y receptor activity
7	molecular_function	GO:0005262	3.31666e-05	calcium channel activity
7	molecular_function	GO:0004866	5.78796e-05	endopeptidase inhibitor activity
7	molecular_function	GO:0005200	5.9468e-05	structural constituent of cytoskeleton
7	molecular_function	GO:0008234	9.83546e-05	cysteine-type peptidase activity
7	molecular_function	GO:0016263	0.000275961	glycoprotein-N-acetylgalactosamine 3-beta-galactosyltransferase activity
7	molecular_function	GO:0016500	0.000275961	protein-hormone receptor activity
7	molecular_function	GO:0017174	0.000275961	glycine N-methyltransferase activity
7	molecular_function	GO:0017154	0.000290966	semaphorin receptor activity
7	molecular_function	GO:0004812	0.00045419	aminoacyl-tRNA ligase activity
7	molecular_function	GO:0043565	0.000523677	sequence-specific DNA binding
7	molecular_function	GO:0003678	0.000668376	DNA helicase activity
7	molecular_function	GO:0004842	0.000772582	ubiquitin-protein transferase activity
7	molecular_function	GO:0061630	0.000975718	ubiquitin protein ligase activity
7	molecular_function	GO:0004890	0.000995504	GABA-A receptor activity
7	cellular_component	GO:0016021	2.69415e-128	integral component of membrane
7	cellular_component	GO:0016020	5.16241e-68	membrane
7	cellular_component	GO:0031012	1.26791e-18	extracellular matrix
7	cellular_component	GO:0005634	9.29333e-11	nucleus
7	cellular_component	GO:0045211	6.43164e-10	postsynaptic membrane
7	cellular_component	GO:0005840	6.875e-09	ribosome
7	cellular_component	GO:0005737	4.81859e-08	cytoplasm
7	biological_process	GO:0007186	6.95737e-95	G-protein coupled receptor signaling pathway
7	biological_process	GO:0055085	4.23918e-58	transmembrane transport
7	biological_process	GO:0015074	2.58382e-43	DNA integration
7	biological_process	GO:0006811	1.00138e-29	ion transport
7	biological_process	GO:0034220	3.93133e-23	ion transmembrane transport
7	biological_process	GO:0016051	1.51125e-20	carbohydrate biosynthetic process
7	biological_process	GO:0006644	1.09662e-17	phospholipid metabolic process
7	biological_process	GO:0009247	1.72283e-16	glycolipid biosynthetic process
7	biological_process	GO:0050482	9.17825e-15	arachidonic acid secretion
7	biological_process	GO:0006508	3.30461e-14	proteolysis
7	biological_process	GO:0016042	4.8585e-14	lipid catabolic process
7	biological_process	GO:0007166	4.60516e-13	cell surface receptor signaling pathway
7	biological_process	GO:0006814	1.96524e-12	sodium ion transport
7	biological_process	GO:0007165	1.423e-11	signal transduction
7	biological_process	GO:0006412	2.21522e-10	translation
7	biological_process	GO:0038007	4.55055e-09	netrin-activated signaling pathway
7	biological_process	GO:0016192	2.75333e-08	vesicle-mediated transport
7	biological_process	GO:0071805	4.64037e-08	potassium ion transmembrane transport
7	biological_process	GO:0005975	7.90178e-08	carbohydrate metabolic process
7	biological_process	GO:0009190	9.34013e-08	cyclic nucleotide biosynthetic process
7	biological_process	GO:0016567	2.64011e-06	protein ubiquitination
7	biological_process	GO:0006486	4.32734e-06	protein glycosylation
7	biological_process	GO:0017121	4.53879e-06	phospholipid scrambling
7	biological_process	GO:0007160	2.37261e-05	cell-matrix adhesion
7	biological_process	GO:0070588	3.44993e-05	calcium ion transmembrane transport
7	biological_process	GO:0055114	0.000179798	oxidation-reduction process
7	biological_process	GO:0030001	0.000270663	metal ion transport
7	biological_process	GO:0016266	0.000275961	O-glycan processing
7	biological_process	GO:0071526	0.000290966	semaphorin-plexin signaling pathway
7	biological_process	GO:0006351	0.000418597	transcription, DNA-templated
7	biological_process	GO:0009086	0.000472359	methionine biosynthetic process
7	biological_process	GO:0006281	0.000542097	DNA repair
7	biological_process	GO:0006813	0.000559397	potassium ion transport
7	biological_process	GO:0006357	0.000683556	regulation of transcription from RNA polymerase II promoter
7	biological_process	GO:0006886	0.000890485	intracellular protein transport
7	biological_process	GO:0006418	0.000975718	tRNA aminoacylation for protein translation
7	biological_process	GO:0006260	0.000994718	DNA replication
7	biological_process	GO:0070836	0.000995504	caveola assembly
8	molecular_function	GO:0005524	3.25911e-109	ATP binding
8	molecular_function	GO:0004672	1.42651e-79	protein kinase activity
8	molecular_function	GO:0005525	2.29185e-55	GTP binding
8	molecular_function	GO:0016491	3.20385e-49	oxidoreductase activity
8	molecular_function	GO:0003924	4.88664e-46	GTPase activity
8	molecular_function	GO:0004930	2.62105e-40	G-protein coupled receptor activity
8	molecular_function	GO:0008270	3.1197e-33	zinc ion binding
8	molecular_function	GO:0003676	1.72445e-30	nucleic acid binding
8	molecular_function	GO:0008236	7.15643e-21	serine-type peptidase activity
8	molecular_function	GO:0003824	1.0437e-20	catalytic activity
8	molecular_function	GO:0005042	6.73183e-15	netrin receptor activity
8	molecular_function	GO:0008484	7.18599e-15	sulfuric ester hydrolase activity
8	molecular_function	GO:0003755	7.71885e-15	peptidyl-prolyl cis-trans isomerase activity
8	molecular_function	GO:0004674	6.43631e-13	protein serine/threonine kinase activity
8	molecular_function	GO:0005230	6.27833e-11	extracellular ligand-gated ion channel activity
8	molecular_function	GO:0003735	1.85391e-10	structural constituent of ribosome
8	molecular_function	GO:0010181	1.85391e-10	FMN binding
8	molecular_function	GO:0035091	1.85391e-10	phosphatidylinositol binding
8	molecular_function	GO:0004965	5.28845e-10	G-protein coupled GABA receptor activity
8	molecular_function	GO:0005085	1.52853e-09	guanyl-nucleotide exchange factor activity
8	molecular_function	GO:0008194	1.78553e-09	UDP-glycosyltransferase activity
8	molecular_function	GO:0003777	1.97021e-09	microtubule motor activity
8	molecular_function	GO:0008373	3.07215e-09	sialyltransferase activity
8	molecular_function	GO:0004713	2.45695e-08	protein tyrosine kinase activity
8	molecular_function	GO:0008569	4.2963e-08	ATP-dependent microtubule motor activity, minus-end-directed
8	molecular_function	GO:0005200	8.08838e-08	structural constituent of cytoskeleton
8	molecular_function	GO:0016409	1.99249e-07	palmitoyltransferase activity
8	molecular_function	GO:0016849	3.94137e-07	phosphorus-oxygen lyase activity
8	molecular_function	GO:0070006	4.25184e-07	metalloaminopeptidase activity
8	molecular_function	GO:0008138	4.9275e-07	protein tyrosine/serine/threonine phosphatase activity
8	molecular_function	GO:0042626	1.03273e-06	ATPase activity, coupled to transmembrane movement of substances
8	molecular_function	GO:0051082	1.13649e-06	unfolded protein binding
8	molecular_function	GO:0004114	1.158e-06	3',5'-cyclic-nucleotide phosphodiesterase activity
8	molecular_function	GO:0016620	1.158e-06	oxidoreductase activity, acting on the aldehyde or oxo group of donors, NAD or NADP as acceptor
8	molecular_function	GO:0004356	1.394e-06	glutamate-ammonia ligase activity
8	molecular_function	GO:0030170	1.84054e-06	pyridoxal phosphate binding
8	molecular_function	GO:0047150	3.49181e-06	betaine-homocysteine S-methyltransferase activity
8	molecular_function	GO:0004190	1.5986e-05	aspartic-type endopeptidase activity
8	molecular_function	GO:0004806	1.64911e-05	triglyceride lipase activity
8	molecular_function	GO:0016747	1.64911e-05	transferase activity, transferring acyl groups other than amino-acyl groups
8	molecular_function	GO:0051015	1.65653e-05	actin filament binding
8	molecular_function	GO:0004197	2.72271e-05	cysteine-type endopeptidase activity
8	molecular_function	GO:0016616	2.81317e-05	oxidoreductase activity, acting on the CH-OH group of donors, NAD or NADP as acceptor
8	molecular_function	GO:0071949	6.66724e-05	FAD binding
8	molecular_function	GO:0001733	6.98344e-05	galactosylceramide sulfotransferase activity
8	molecular_function	GO:0070403	8.42407e-05	NAD+ binding
8	molecular_function	GO:0004623	0.000174287	phospholipase A2 activity
8	molecular_function	GO:0004383	0.000212897	guanylate cyclase activity
8	molecular_function	GO:0019205	0.000248297	nucleobase-containing compound kinase activity
8	molecular_function	GO:0016627	0.00038108	oxidoreductase activity, acting on the CH-CH group of donors
8	molecular_function	GO:0046873	0.00038108	metal ion transmembrane transporter activity
8	molecular_function	GO:0008191	0.000436811	metalloendopeptidase inhibitor activity
8	molecular_function	GO:0008017	0.000603501	microtubule binding
8	molecular_function	GO:0004298	0.000702646	threonine-type endopeptidase activity
8	molecular_function	GO:0008195	0.000702646	phosphatidate phosphatase activity
8	molecular_function	GO:0008271	0.000702646	secondary active sulfate transmembrane transporter activity
8	molecular_function	GO:0015116	0.000702646	sulfate transmembrane transporter activity
8	cellular_component	GO:0016021	5.53026e-19	integral component of membrane
8	cellular_component	GO:0030286	4.9475e-13	dynein complex
8	cellular_component	GO:0005840	2.13964e-08	ribosome
8	cellular_component	GO:0030117	4.25184e-07	membrane coat
8	cellular_component	GO:0005839	1.158e-06	proteasome core complex
8	cellular_component	GO:0005576	2.62942e-06	extracellular region
8	cellular_component	GO:0005856	8.57738e-06	cytoskeleton
8	cellular_component	GO:0005874	1.65653e-05	microtubule
8	cellular_component	GO:0005634	3.89239e-05	nucleus
8	cellular_component	GO:0031012	4.03858e-05	extracellular matrix
8	biological_process	GO:0006468	3.79626e-80	protein phosphorylation
8	biological_process	GO:0015074	3.13107e-66	DNA integration
8	biological_process	GO:0055114	2.31189e-37	oxidation-reduction process
8	biological_process	GO:0007186	2.16116e-36	G-protein coupled receptor signaling pathway
8	biological_process	GO:0007018	5.17861e-15	microtubule-based movement
8	biological_process	GO:0038007	6.73183e-15	netrin-activated signaling pathway
8	biological_process	GO:0006955	1.7384e-13	immune response
8	biological_process	GO:0035556	9.30981e-13	intracellular signal transduction
8	biological_process	GO:0055085	7.93932e-12	transmembrane transport
8	biological_process	GO:0002224	8.66164e-12	toll-like receptor signaling pathway
8	biological_process	GO:0034220	1.4039e-11	ion transmembrane transport
8	biological_process	GO:0007017	1.2159e-10	microtubule-based process
8	biological_process	GO:0000413	1.85391e-10	protein peptidyl-prolyl isomerization
8	biological_process	GO:0006457	4.84447e-10	protein folding
8	biological_process	GO:0006511	2.12403e-07	ubiquitin-dependent protein catabolic process
8	biological_process	GO:0016192	2.3294e-07	vesicle-mediated transport
8	biological_process	GO:0006412	8.41521e-07	translation
8	biological_process	GO:0006464	9.37819e-07	cellular protein modification process
8	biological_process	GO:0006631	1.158e-06	fatty acid metabolic process
8	biological_process	GO:0016042	7.15771e-06	lipid catabolic process
8	biological_process	GO:0016051	7.15771e-06	carbohydrate biosynthetic process
8	biological_process	GO:0006542	1.12075e-05	glutamine biosynthetic process
8	biological_process	GO:0008610	1.12075e-05	lipid biosynthetic process
8	biological_process	GO:0051603	1.12075e-05	proteolysis involved in cellular protein catabolic process
8	biological_process	GO:0007264	2.34062e-05	small GTPase mediated signal transduction
8	biological_process	GO:0006749	2.72271e-05	glutathione metabolic process
8	biological_process	GO:0007166	2.88016e-05	cell surface receptor signaling pathway
8	biological_process	GO:0006486	2.91026e-05	protein glycosylation
8	biological_process	GO:0009247	6.98344e-05	glycolipid biosynthetic process
8	biological_process	GO:0015914	8.42407e-05	phospholipid transport
8	biological_process	GO:0009190	0.000174287	cyclic nucleotide biosynthetic process
8	biological_process	GO:0050482	0.000174287	arachidonic acid secretion
8	biological_process	GO:0051260	0.000174287	protein homooligomerization
8	biological_process	GO:0006182	0.000212897	cGMP biosynthetic process
8	biological_process	GO:0032508	0.000248297	DNA duplex unwinding
8	biological_process	GO:0030001	0.000296968	metal ion transport
8	biological_process	GO:0006807	0.000550809	nitrogen compound metabolic process
8	biological_process	GO:0046856	0.000615875	phosphatidylinositol dephosphorylation
8	biological_process	GO:0006470	0.000702646	protein dephosphorylation
8	biological_process	GO:0008272	0.000702646	sulfate transport
